# Supplementary material for: A Single-Center Analysis of Patient Characteristics and Overall Survival in Patients with Resectable Gallbladder Cancer
Source: Healthcare (Basel). 2024 Oct 21;12(20):2091. doi: 10.3390/healthcare12202091 (PMC11507044; doi:10.3390/healthcare12202091)
Supplement: Supplementary file 1 [file healthcare-12-02091-s001.zip]

Archive with 1 entries (1 files):
- healthcare-3200370-supplementary.pdf
